# Supplementary material for: Synthetic Derivatives of Natural ent-Kaurane Atractyligenin Disclose Anticancer Properties in Colon Cancer Cells, Triggering Apoptotic Cell Demise
Source: Int J Mol Sci. 2024 Mar 31;25(7):3925. doi: 10.3390/ijms25073925 (PMC11011390; doi:10.3390/ijms25073925)
Supplement: Supplementary file 1 [file ijms-25-03925-s001.zip]

Archive with 1 entries (1 files):
- ijms-2928404-supplementary.pdf
